# Supplementary material for: Identifying an X-Ray Threshold for Cage Subsidence After Single-Level Minimally Invasive Transforaminal Lumbar Interbody Fusion: A Diagnostic Threshold Study Using Intraoperative CT as the Reference Standard
Source: J Clin Med. 2026 Jun 9;15(12):4458. doi: 10.3390/jcm15124458 (PMC13302173; doi:10.3390/jcm15124458)
Supplement: Supplementary file 1 [file jcm-15-04458-s001.zip]

Archive with 1 entries (1 files):
- jcm-4331698-supplementary.pdf
